# Supplementary material for: Comparative Analysis of Phosphoproteome Remodeling After Short Term Water Stress and ABA Treatments versus Longer Term Water Stress Acclimation
Source: Front Plant Sci. 2017 Apr 11;8:523. doi: 10.3389/fpls.2017.00523 (PMC5386979; doi:10.3389/fpls.2017.00523)
Supplement: Supplementary file 1 [file Data_Sheet_1.XLSX]

## Sheet: Sheet1
Table S1: List of phosphoproteins used for the comparative analysis shown in Figure 1 and Supplemental Figure S1.
	Proteins with up-regulated phosphopeptides						Proteins with down-regulated phosphopeptides
	Bhaskara et al. (2017) significant	Bhaskara et al. (2017) 2-fold or greater (no statistical test)	Xue et al. (2013)	Wang et al (2013)	Umezawa et al (2013)		Bhaskara et al. (2017) significant	Bhaskara et al. (2017) 2-fold or greater (no statistical test)	Xue et al. (2013)	Wang et al (2013)	Umezawa et al (2013)
Data source:	Bhaskara et al. (2017) Supplemental Dataset S5	Bhaskara et al. (2017) Supplemental Dataset S4	Xue et al. (2013) Supplemental Table S6	Wang et al. (2013) Supplemental Table S4	Umezawa et al. (2013) Supplemental Table S3		Bhaskara et al. (2017) Supplemental Dataset S6	Bhaskara et al. (2017) Supplemental Dataset S4	Xue et al. (2013) Supplemental Table S7	Wang et al. (2013) Supplemental Table S5	Umezawa et al. (2013) Supplemental Table S3
	AT1G69260	AT1G02120	AT1G17210	AT4G26450	AT1G04530		AT1G19000	AT1G03350	AT5G55670	AT4G11740	AT1G02870
	AT2G19385	AT1G03080	AT4G31880	AT5G15020	AT1G04820		AT2G40070	AT1G08680	AT3G25070	AT3G54760	AT1G22160
	AT1G69260	AT1G03970	AT1G12360	AT5G02240	AT1G07110		AT4G32340	AT1G09210	AT3G45090	AT1G08800	AT1G23860
	AT5G42950	AT1G04080	AT1G18210	AT3G56850	AT1G10210		AT5G54270	AT1G11310	AT4G26630	AT5G50000	AT1G24160
	AT1G51140	AT1G04780	AT5G59210	AT1G58025	AT1G10290		AT5G40450	AT1G11360	AT1G74250	AT4G04940	AT1G24220
	AT5G20650	AT1G07110	AT1G35580	AT2G46630	AT1G13020		AT3G57070	AT1G16860	AT3G23920	AT1G78050	AT1G31870
	AT5G52300	AT1G07705	AT1G15280	AT5G19520	AT1G15340		AT4G40060	AT1G19000	AT4G31880	AT3G60930	AT1G32160
	AT5G53420	AT1G10900	AT1G56340	AT4G02480	AT1G15860		AT1G57990	AT1G27210	AT1G64790	AT1G15340	AT1G35580
	AT5G35180	AT1G11480	AT5G28040	AT5G19420	AT1G16270		AT1G28280	AT1G28280	AT5G47430	AT3G01810	AT1G36310
	AT5G52300	AT1G12000	AT1G03350	AT1G20920	AT1G17210		AT4G25880	AT1G52190	AT2G41840	AT3G63460	AT1G47970
	AT2G16940	AT1G12830	AT1G25260	AT1G47900	AT1G18210		AT2G35050	AT1G53440	AT1G47970	AT4G27585	AT1G48920
	AT4G30935	AT1G13020	AT2G27710	AT3G48050	AT1G20440		AT3G02830	AT1G53730	AT5G58140	AT3G29360	AT1G51690
	AT4G18260	AT1G13360	AT3G17160	AT1G19870	AT1G20450		AT5G40450	AT1G55480	AT5G64330	AT1G22300	AT1G54270
	AT4G34860	AT1G13440	AT3G04470	AT1G45249	AT1G20760		AT2G37340	AT1G56340	AT3G02880	AT2G36400	AT1G63640
	AT1G72730	AT1G14580	AT2G01190	AT1G75990	AT1G21630		AT2G32150	AT1G57990	AT5G16260	AT3G56490	AT1G67090
	AT5G52040	AT1G15750	AT4G24280	AT1G79280	AT1G22300		AT4G35470	AT1G59870	AT1G15280	AT5G13010	AT1G67580
	AT5G45190	AT1G15950	AT5G08610	AT3G49601	AT1G23860		AT5G07940	AT1G67325	AT1G09210	AT1G21630	AT1G72410
	AT1G52690	AT1G16610	AT1G76810	AT4G37090	AT1G24160		AT3G05900	AT1G67910	AT1G56340	AT5G35430	AT1G75100
	AT5G53420	AT1G17210	AT3G12390	AT3G56410	AT1G26470		AT5G17510	AT1G78150	AT5G63420	AT2G38040	AT1G75190
	AT1G58025	AT1G17360	AT4G01290	AT1G48920	AT1G27430		AT1G07650	AT2G01190	AT5G63550	AT1G24300	AT1G79570
	AT5G13530	AT1G17840	AT5G10070	AT5G46020	AT1G32640		AT1G32150	AT2G17390	AT1G80000	AT5G41950	AT1G80930
	AT4G34000	AT1G20200	AT5G17690	AT5G20280	AT1G34220		AT5G24890	AT2G21470	AT5G55230	AT3G10480	AT2G05590
	AT1G20450	AT1G20450	AT2G29210	AT1G01140	AT1G35580		AT5G60410	AT2G35050	AT1G44910.	AT5G59010	AT2G16470
	AT4G15530	AT1G20670	AT5G16730	AT3G09200	AT1G45249			AT2G35410	AT2G38610	AT4G05150	AT2G17410
	AT1G70180	AT1G20760	AT1G79340	AT3G57150	AT1G45688			AT2G37340	AT3G61480	AT4G29440	AT2G20550
	AT3G53180	AT1G23860	AT2G34970	AT3G21810	AT1G48920			AT2G39010	AT5G56010	AT1G48920	AT2G22300
	AT5G56980	AT1G24764	AT3G13300	AT4G19880	AT1G49040			AT2G39730	AT4G30480	AT4G38360	AT2G26280
	AT2G17290	AT1G26470	AT5G21160	AT5G51100	AT1G54270			AT2G40070	AT1G20760	AT1G52660	AT2G28480
	AT1G20200	AT1G28330	AT4G15545	AT1G15060	AT1G55490			AT2G41900	AT5G16910	AT3G48050	AT2G29210
	AT1G26470	AT1G30400	AT3G63400	AT1G65010	AT1G56220			AT2G43160	AT1G65010	AT1G32750	AT2G35880
	AT5G52640	AT1G31460	AT1G72410	AT1G13030	AT1G59610			AT2G43410	AT1G67230	AT1G06220	AT2G37340
	AT3G63000	AT1G31870	AT1G59710	AT5G18570	AT1G59870			AT2G46630	AT4G11560	AT3G05900	AT2G39010
	AT5G49890	AT1G35220	AT5G42950	AT5G39870	AT1G61730			AT3G02180	AT4G12780	AT1G17980	AT2G40620
	AT4G35310	AT1G35580	AT4G16340	AT4G11270	AT1G62380			AT3G02830	AT2G26570	AT1G06210	AT2G40980
	AT1G51140	AT1G35720	AT1G59610	AT5G15490	AT1G62740			AT3G05420	AT1G30440	AT5G04280	AT3G05900
	AT3G14990	AT1G44910	AT3G58170	AT1G80680	AT1G67230			AT3G05900	AT5G08610	AT5G57160	AT3G13920
	AT2G02070	AT1G50570	AT3G28180	AT1G11360	AT1G71950			AT3G08940	AT5G46070	AT2G18110	AT3G17850
	AT4G15610	AT1G51140	AT4G27060	AT4G26780	AT1G72410			AT3G45780	AT2G20960	AT2G43160	AT3G48530
	AT1G17360	AT1G52690	AT3G07660	AT5G14720	AT1G76810			AT3G47070	AT4G26500	AT5G22650	AT3G49601
	AT2G19810	AT1G53570	AT4G37870	AT4G12610	AT1G79090			AT3G48050	AT5G47010	AT2G01190	AT3G52870
	AT1G17360	AT1G53590	AT3G53020	AT4G26500	AT1G80930			AT3G48800	AT3G20550	AT5G43310	AT3G53500
	AT2G38770	AT1G54710	AT5G47480	AT2G18410	AT2G01690			AT3G49800	AT3G45780	AT1G75310	AT3G54360
	AT2G03890	AT1G56230	AT3G61050	AT5G13630	AT2G20050			AT3G51950	AT2G20950	AT4G13350	AT3G55460
	AT2G45540	AT1G58025	AT3G58620	AT1G65280	AT2G21230			AT3G57070	AT3G05900	AT3G57610	AT3G56150
	AT5G61450	AT1G60890	AT2G21230	AT4G34730	AT2G22125			AT4G02510	AT4G27430	AT3G27700	AT3G57150
	AT1G51140	AT1G61730	AT3G23900	AT5G52040	AT2G22880			AT4G05150	AT5G01400	AT3G52880	AT3G61860
	AT3G58640	AT1G64110	AT4G11270	AT2G29210	AT2G32240			AT4G09160	AT4G02510	AT4G15560	AT4G01290
	AT1G60890	AT1G65280	AT5G08590	AT3G43590	AT2G36460			AT4G14200	AT5G55300	AT4G00630	AT4G02510
	AT2G25620	AT1G67230	AT2G41740	AT3G61260	AT2G39010			AT4G15545	AT1G06210	AT5G19900	AT4G04210
	AT3G13910	AT1G69260	AT2G27100	AT4G02510	AT2G40000			AT4G17950	AT4G14740	AT5G42540	AT4G08180
	AT5G20280	AT1G69310	AT4G32420	AT5G38720	AT2G43790			AT4G25880	AT5G20280	AT4G19610	AT4G15530
	AT3G10540	AT1G69980	AT5G14540	AT4G39680	AT2G45820			AT4G26450	AT4G19600	AT4G20980	AT4G26130
	AT4G29440	AT1G70180	AT1G67910	AT4G12770	AT3G01090			AT4G28750	AT5G65910	AT5G21160	AT4G26630
	AT3G57340	AT1G70770	AT1G52500	AT3G49430	AT3G01310			AT4G29000	AT2G34357	AT3G50370	AT4G28610
	AT3G48890	AT1G71710	AT3G13290	AT1G69220	AT3G02830			AT4G30890	AT5G53440	AT5G47210	AT4G31880
	AT5G24380	AT1G72410	AT5G35430	AT1G51500	AT3G05000			AT4G32340	AT5G02770	AT1G66580	AT4G35100
	AT1G13440	AT1G72690	AT5G61210	AT4G22140	AT3G05420			AT4G39330	AT2G19385	AT1G16610	AT5G01400
	AT2G32800	AT1G72730	AT5G64070	AT4G15180	AT3G11330			AT4G40060	AT3G48500	AT4G38710	AT5G10270
	AT5G53440	AT1G73350	AT3G09200	AT3G25500	AT3G13235			AT5G13160	AT2G25070	AT2G24590	AT5G10470
	AT5G50640	AT1G73670	AT1G37130	AT5G14050	AT3G13290			AT5G14720	AT5G16730	AT5G09390	AT5G16780
	AT3G03380	AT1G75100	AT3g13300	AT5G38640	AT3G13300			AT5G14740	AT1G72160	AT3G54170	AT5G16880
	AT5G06970	AT1G75260	AT2G19470	AT4G29380	AT3G13920			AT5G21940	AT5G04510	AT5G42950	AT5G20360
	AT5G57610	AT1G75310	AT2G45140	AT3G18680	AT3G13990			AT5G24890	AT4G28980	AT1G35580	AT5G20900
	AT2G35490	AT1G75990	AT5G13260	AT5G41670	AT3G14350			AT5G28540	AT2G19490	AT3G42170	AT5G35200
	AT4G21160	AT1G76180	AT2G01690	AT2G04865	AT3G15450			AT5G38420	AT5G03040	AT3G49590	AT5G41950
	AT5G40760	AT1G76810	AT4G05150	AT1G73980	AT3G17900			AT5G40450	AT1G29220	AT2G27100	AT5G50530
	AT3G16460	AT1G76950	AT3g55020	AT1G63640	AT3G19420			AT5G40490	AT2G04865	AT2G23350	AT5G52040
	AT1G75260	AT1G77120	AT3G13570	AT3G45000	AT3G23920			AT5G43830	AT5G21160	AT1G07110	AT5G55530
	AT2G32730	AT1G79570	AT4G10120	AT5G64220	AT3G46440			AT5G54270	AT2G46020	AT5G52640	AT5G56030
	AT3G56850	AT1G79920	AT3G05420	At1g55860	AT3G47950			AT5G54430	AT3G43300	AT5G04430	AT5G61150
	AT5G38640	AT1G80490	AT1G20110	AT1G09210	AT3G50500			AT5G62810	AT1G55860	AT1G61000	AT5G63420
	AT1G03970	AT1G80530	AT4G38550	AT2G20960	AT3G52400				AT3G28920	AT1G02840
	AT1G04780	AT1G80950	AT4G17060	AT2G29140	AT3G52560				AT5G61150	AT3G45780
	AT3G24870	AT2G01650	AT5G07350	AT4G28980	AT3G52930				AT4G06634	AT5G16680
	AT2G35050	AT2G02070	AT3G11250	AT1G76810	AT3G54130				AT3G21820	AT5G12370
	AT5G52040	AT2G02080	AT1G70320	AT5G21160	AT3G55460				AT2G38770	AT1G12530
	AT1G79920	AT2G03890	AT4G38710	AT1G36730	AT3G58600				AT1G20970	AT2G45790
	AT2G38790	AT2G04880	AT3G51160	AT2G41070	AT3G60240				AT5G45190	AT4G14960
	AT1G13360	AT2G05590	AT4G26110	AT3G19670	AT3G61860				AT3G01160	AT1G35720
	AT1G70770	AT2G07360	AT5G49400	AT4G08310	AT3G62700				AT1G16970	AT3G13300
	AT5G11060	AT2G16485		AT4G30100	AT3G63400				AT2G31010	AT1G71080
	AT3G14205	AT2G16940		AT3G55005	AT4G00810				AT1G24706	AT4G31880
	AT1G12830	AT2G17290		AT1G23860	AT4G01290				AT5G04430	AT1G16270
	AT3G27700	AT2G19385		AT1G27650	AT4G15530				AT2G35880	AT3G48430
	AT4G12400	AT2G19470		AT1G75660	AT4G16830				AT1G30690	AT3G53500
	AT4G33400	AT2G19810		AT3G14172	AT4G17090				AT1G60200	AT3G43220
	AT2G43850	AT2G20050		AT5G04430	AT4G17520				AT2G30710	AT5G05600
	AT5G50640	AT2G20960		AT2G20950	AT4G19490				AT3G13990	AT2G17360
	AT5G20170	AT2G25620		AT5G25150	AT4G21750				AT1G01960	AT1G78150
	AT1G13440	AT2G26460		AT4G22740	AT4G26530				AT5G57110	AT5G39570
	AT3G46530	AT2G27285		AT2G46020	AT4G26630				AT4G22150	AT3G15730
	AT1G76180	AT2G28290		AT3G52250	AT4G28080				AT5G06970	AT4G35800
	AT5G42870	AT2G29210		AT3G05200	AT4G31700				AT4G04210
	AT1G13440	AT2G32415		AT2G20110	AT4G31800				AT1G32490
	AT2G37970	AT2G32730		AT1G31870	AT4G32180				AT5G47480
	AT5G02770	AT2G32800		AT1G63850	AT4G33080				AT4G11740
	AT4G26130	AT2G32850		AT3G53500	AT4G33950				AT2G03150
	AT4G08500	AT2G33700		AT5G22650	AT4G35780				AT4G09160
	AT2G24050	AT2G35050		AT3G07810	AT4G36020				AT5G40450
	AT3G11330	AT2G35490		AT5G24890	AT4G36500				AT4G11270
	AT1G76850	AT2G37840		AT3G49800	AT4G38810				AT4G34860
	AT1G18210	AT2G38770		AT3G28180	AT4G38900				AT1G47200
	AT1G33990	AT2G38790		AT3G22380	AT4G39260				AT4G38550
	AT1G06210	AT2G40070		AT1G22060	AT4G39680				AT4G15410
	AT4G32285	AT2G40110		AT2G35880	AT5G05570				AT1G23860
	AT5G23540	AT2G42010		AT3G50500	AT5G05600				AT1G21380
	AT4G22880	AT2G43650		AT1G56220	AT5G10360				AT1G79280
	AT2G21230	AT2G43680		AT3G13200	AT5G11070				AT3G53500
	AT1G19870	AT2G43850		AT4G27430	AT5G12370				AT4G13350
	AT1G09060	AT2G45540		AT1G27690	AT5G13260				AT4G33400
	AT3G58600	AT2G46020		AT5G04840	AT5G14540				AT5G52960
	AT3G58600	AT2G46860		AT2G40430	AT5G15970				AT2G47980
	AT1G12910	AT2G47970		AT4G04700	AT5G16730				AT2G37220
	AT1G67580	AT3G01160		AT1G51140	AT5G16880				AT4G12610
	AT5G47480	AT3G02750		AT1G42550	AT5G17330				AT2G20190
	AT2G27140	AT3G03380		AT2G42320	AT5G18570				AT1G30480
	AT4G39680	AT3G04630		AT2G19520	AT5G19770				AT2G19460
	AT1G11700	AT3G05090		AT2G41500	AT5G20490				AT4G24680
	AT1G08820	AT3G10540		AT2G45540	AT5G20890				AT1G76810
		AT3G10680		AT3G50670	AT5G38640				AT1G01320
		AT3G12810		AT4G03090	AT5G42950				AT2G25720
		AT3G13200		AT3G62140	AT5G43830				AT5G04420
		AT3G13910		AT4G11660	AT5G47210				AT4G27500
		AT3G14205		AT4G26630	AT5G47750				AT4G08310
		AT3G14940		AT3G45630	AT5G47880				AT3G52870
		AT3G14990		AT1G02120	AT5G54430				AT2G43680
		AT3G16060		AT1G80810	AT5G55530				AT2G02070
		AT3G16460		AT1G79150	AT5G56980				AT3G07050
		AT3G17850		AT1G70290	AT5G57870				AT2G33830
		AT3G18830		AT2G43790	AT5G62000				AT4G28080
		AT3G18860		AT2G28130	AT5G63190				AT1G19870
		AT3G19240		AT3G59690	AT5G63220				AT1G37130
		AT3G19740			AT5G66880				AT5G09850
		AT3G19770							AT5G14740
		AT3G19840							AT1G13220
		AT3G19910							AT5G22120
		AT3G20550							AT3G08710
		AT3G21810							AT1G32130
		AT3G22380							AT2G07360
		AT3G23900							AT4G35800
		AT3G24300							AT3G18480
		AT3G24870							AT3G59690
		AT3G25840							AT5G66540
		AT3G26400							AT2G43650
		AT3G26560							AT4G22740
		AT3G27190							AT5G62190
		AT3G27210							AT4G25880
		AT3G27700							AT1G77840
		AT3G28270							AT3G12020
		AT3G28920							AT2G32080
		AT3G29575							AT5G16880
		AT3G46530							AT3G24080
		AT3G48530							AT1G35220
		AT3G48540							AT5G03630
		AT3G48860							AT5G27640
		AT3G48890							AT1G02870
		AT3G49370							AT4G31200
		AT3G49390							AT4G29440
		AT3G50370							AT2G25670
		AT3G50770							AT5G09620
		AT3G51800							AT3G09560
		AT3G51880							AT3G55020
		AT3G52870							AT1G65660
		AT3G52930							AT5G15020
		AT3G53180							AT1G01790
		AT3G54680							AT4G29950
		AT3G55270							AT1G60200
		AT3G55460							AT1G68790
		AT3G56850							AT5G57290
		AT3G57150							AT5G46840
		AT3G57340							AT5G57330
		AT3G57540							AT4G12640
		AT3G58640							AT4G15545
		AT3G58730							AT3G14940
		AT3G60240							AT4G32285
		AT3G60250							AT4G22670
		AT3G61860							AT1G20110
		AT3G62700							AT2G27285
		AT3G63000							AT3G51880
		AT3G63460							AT3G49800
		AT4G00238							AT3G54760
		AT4G00270							AT1G74910
		AT4G01290
		AT4G02510
		AT4G03260
		AT4G08540
		AT4G11860
		AT4G12340
		AT4G12400
		AT4G14270
		AT4G15530
		AT4G15610
		AT4G16430
		AT4G16830
		AT4G17330
		AT4G18260
		AT4G19040
		AT4G19600
		AT4G21160
		AT4G22140
		AT4G22240
		AT4G23640
		AT4G24620
		AT4G24680
		AT4G25500
		AT4G26130
		AT4G29440
		AT4G30160
		AT4G30935
		AT4G31580
		AT4G31880
		AT4G32180
		AT4G32350
		AT4G33240
		AT4G33400
		AT4G34000
		AT4G34860
		AT4G35240
		AT4G35300
		AT4G35310
		AT4G35560
		AT4G38710
		AT5G03230
		AT5G03280
		AT5G03730
		AT5G04000
		AT5G04870
		AT5G05600
		AT5G06140
		AT5G06970
		AT5G09390
		AT5G11060
		AT5G11110
		AT5G13020
		AT5G13260
		AT5G13530
		AT5G13550
		AT5G14780
		AT5G15680
		AT5G15960
		AT5G16680
		AT5G20170
		AT5G20280
		AT5G20360
		AT5G20490
		AT5G20650
		AT5G23060
		AT5G23080
		AT5G24380
		AT5G24880
		AT5G25840
		AT5G26751
		AT5G27540
		AT5G27650
		AT5G28840
		AT5G35180
		AT5G35430
		AT5G35970
		AT5G38640
		AT5G40390
		AT5G40760
		AT5G40890
		AT5G41810
		AT5G42020
		AT5G42950
		AT5G43310
		AT5G43470
		AT5G45190
		AT5G46180
		AT5G47430
		AT5G49190
		AT5G49890
		AT5G50640
		AT5G51410
		AT5G52040
		AT5G52300
		AT5G52310
		AT5G52640
		AT5G53420
		AT5G53440
		AT5G55900
		AT5G56980
		AT5G57350
		AT5G57610
		AT5G58950
		AT5G60580
		AT5G61450
		AT5G63490
		AT5G66400
		AT5G66540
		ATCG00710
